# Supplementary material for: Use of Inulin and Pumpkin Oil in the Manufacture of High-Quality Mortadella-Style Sausage from Buffalo Meat
Source: Foods. 2025 Apr 21;14(8):1427. doi: 10.3390/foods14081427 (PMC12027086; doi:10.3390/foods14081427)
Supplement: Supplementary file 1 [file foods-14-01427-s001.zip]

Archive with 1 entries (1 files):
- foods-3572098-supplementary.pdf
